# Supplementary material for: Explaining motivational factors of employees’ behavior towards customers’ satisfaction using the theory of planned behavior
Source: PLoS One. 2024 Nov 22;19(11):e0314431. doi: 10.1371/journal.pone.0314431 (PMC11584082; doi:10.1371/journal.pone.0314431)
Supplement: S2 Table — (XLSX) [file pone.0314431.s002.xlsx]

## Sheet: Sheet1
SecRand	Levelof Edu3	Leveledu2cat	RelgionAna3	Age	Age3cat	Marital status (0=Sing, 1=Married,2=Divorced,3=Wido)	Marital3	Family size	FamilySiz2cat	Familysize3cat	Having child (0=No,1=Yes)	Salary3	Salary2cat	Presence of income other than salary(0=No,1=Yes)	Years of service	Service3	yearofservice2cat	Experience of leadership (0=No,1=Yes)	Are you manager currently (0=No,1=Yes)	Training about improving civil service delivery (0=No,1=Yes)	IntFinishtime	IntFinishRegBilog	AttBBFinT1	AttBBFinT2	AttBBFinT3	AttBBFinT4	AttOEFinT1	AttOEFinT2	AttOEFinT3	AttOEFinT4	SNNBFin1	SNNBFin2	SNNBFin3	SNNBFin4	SNMCFin1	SNMCFin2	SNMCFin3	SNMCFin4	PBCCBFin1	PBCCBFin2	PBCPCFin1	PBCPCFin2	IntWorkImP	IntWrkBilog	WrkimBB1	WrkimBB2	WrkimBB3	WrkimBB4	WrkimBB5
1	1	0	1	32	1	1	1	4	1	1	0	1	1	0	13	1	1	0	0	1	1	0	7	6	6	4	2	2	1	-1	5	4	3	6	-3	1	1	1	2	3	1	-2	-2	0	1	1	1	1	1
1	1	0	1	40	1	1	1	4	1	1	1	1	0	0	4	0	0	1	0	1	2	0	7	7	4	7	2	3	2	3	5	4	6	7	-3	-3	-3	-3	3	3	3	3	3	1	7	7	2	7	7
1	2	1	1	37	1	1	1	2	0	0	0	1	1	0	12	1	1	0	0	0	1	0	3	4	2	2	1	2	1	2	5	4	4	5	1	2	1	1	3	3	2	1	2	1	6	5	4	5	4
1	1	0	1	39	1	1	1	4	1	1	1	1	0	0	8	0	0	0	0	1	3	1	7	7	7	7	3	3	3	2	4	2	3	2	-3	-3	-3	-3	3	2	-2	-2	-1	0	3	2	4	7	7
1	0	0	1	40	1	3	2	1	0	0	1	2	1	0	20	2	1	0	0	1	2	0	2	1	1	1	1	2	1	1	1	2	1	1	1	1	2	3	1	1	2	1	2	1	1	1	1	1	1
1	1	0	1	26	0	0	0	2	0	0	0	0	0	0	2	0	0	0	0	0	2	0	7	7	7	6	3	3	3	2	7	7	7	6	1	1	1	1	6	6	3	2	3	1	7	7	7	7	6
1	1	0	1	38	1	1	1	5	1	2	1	0	0	0	12	1	1	0	0	0	2	0	7	7	7	7	3	3	3	3	7	7	6	6	3	2	3	3	2	2	3	2	3	1	7	7	7	7	6
1	1	0	1	26	0	0	0	3	0	1	0	0	0	0	6	0	0	0	1	0	3	1	7	7	7	7	3	3	3	3	7	7	7	7	3	3	3	3	5	5	3	3	3	1	7	7	7	7	7
1	1	0	1	51	2	0	0	5	1	2	1	1	0	0	25	2	1	0	0	0	3	1	7	7	6	7	3	3	3	2	7	7	7	7	-3	3	-3	3	1	1	3	3	3	1	7	7	7	7	7
1	1	0	1	34	1	1	1	5	1	2	0	1	0	0	16	2	1	0	0	1	2	0	7	7	7	7	3	3	3	3	6	6	6	4	-3	-3	-3	-3	1	1	3	3	2	1	7	7	7	7	7
2	1	0	1	34	1	1	1	3	0	1	1	2	1	0	15	1	1	1	0	1	3	1	7	7	7	7	3	2	3	2	7	6	6	7	-2	-3	-3	-3	1	1	3	3	3	1	7	7	7	6	6
2	1	0	1	36	1	1	1	4	1	1	1	1	1	0	19	2	1	0	0	0	3	1	7	7	7	7	3	3	3	3	6	6	7	7	-3	-3	-3	-3	1	1	3	3	3	1	7	7	7	1	1
2	1	0	1	34	1	1	1	4	1	1	1	2	1	0	18	2	1	1	0	1	3	1	7	7	7	7	3	3	3	3	6	6	7	7	-3	-3	-3	-3	1	1	3	3	3	1	7	7	7	1	1
2	2	1	1	39	1	1	1	3	0	1	1	2	1	1	15	1	1	1	0	1	3	1	7	7	6	6	1	2	2	2	7	6	5	6	1	3	3	-2	3	6	3	2	3	1	7	6	3	6	3
2	1	0	1	28	0	0	0	8	1	2	0	0	0	0	1	0	0	0	0	0	3	1	7	7	6	7	1	2	2	2	7	6	5	6	1	3	3	2	3	6	3	3	3	1	7	6	3	6	4
2	1	0	1	45	2	1	1	4	1	1	0	2	1	0	24	2	1	0	1	1	2	0	7	7	7	7	3	3	3	3	7	7	7	7	3	3	-2	1	7	7	3	3	3	1	7	7	7	7	7
2	1	0	1	36	1	1	1	5	1	2	1	2	1	0	16	2	1	1	1	1	3	1	7	7	7	7	3	3	3	3	6	6	6	6	2	2	2	3	1	1	3	3	3	1	7	1	1	1	1
3	1	0	1	33	1	0	0	1	0	0	0	1	1	0	8	0	0	1	1	0	3	1	7	7	7	7	3	3	3	3	7	7	7	7	3	3	3	2	7	7	3	-3	3	1	7	7	7	7	7
3	1	0	1	35	1	1	1	3	0	1	1	1	0	0	14	1	1	0	0	1	3	1	7	6	7	6	3	3	3	3	6	7	6	6	1	3	1	1	2	2	2	2	3	1	7	6	7	7	7
3	1	0	1	37	1	1	1	3	0	1	1	0	0	0	1	0	0	1	0	0	3	1	7	7	7	7	3	3	3	3	7	5	5	5	1	1	2	2	2	2	3	3	3	1	7	7	7	7	7
3	0	0	2	35	1	1	1	5	1	2	1	1	0	0	15	1	1	0	0	1	2	0	3	2	4	2	2	1	-2	2	3	2	3	3	1	2	-2	1	3	4	3	3	1	1	4	3	6	2	3
3	1	0	1	32	1	1	1	4	1	1	1	0	0	0	10	1	0	0	0	0	3	1	1	1	1	1	3	3	3	3	7	7	7	7	-3	-3	-3	-3	2	2	3	3	3	1	7	7	7	7	7
3	1	0	1	39	1	1	1	3	0	1	0	0	0	0	14	1	1	0	0	0	3	1	7	7	7	7	3	3	3	3	7	7	7	7	3	3	3	3	7	7	3	3	3	1	7	1	7	7	7
3	1	0	1	31	1	1	1	5	1	2	1	1	0	0	10	1	0	1	0	1	3	1	7	7	7	7	3	3	3	3	7	7	7	7	3	-3	-3	-3	1	1	3	3	3	1	7	7	7	7	7
3	2	1	1	45	2	1	1	6	1	2	1	2	1	0	25	2	1	1	0	1	3	1	7	7	7	7	3	3	3	3	7	7	7	7	3	-3	-3	-3	1	1	3	3	3	1	7	7	7	7	7
3	2	1	1	31	1	0	0	1	0	0	0	1	0	0	8	0	0	0	0	1	3	1	7	7	7	7	3	3	3	3	7	7	6	4	2	0	3	0	4	6	3	1	3	1	7	7	7	7	7
4	1	0	2	30	0	1	1	4	1	1	1	1	1	0	10	1	0	1	0	1	3	1	7	7	7	7	3	3	3	3	6	5	5	4	0	0	0	0	6	6	1	1	3	1	7	7	7	7	7
4	1	0	1	30	0	0	0	1	0	0	0	1	1	0	8	0	0	0	0	1	3	1	7	7	7	7	3	3	3	3	7	7	7	7	-3	-3	-3	-3	1	1	3	3	3	1	7	7	7	7	7
4	1	0	1	31	1	0	0	1	0	0	0	1	1	0	4	0	0	0	1	1	3	1	7	7	7	7	3	3	3	3	7	7	7	7	3	3	3	3	7	7	3	3	3	1	7	7	7	7	7
4	1	0	1	30	0	1	1	3	0	1	1	1	1	0	8	0	0	1	0	1	3	1	7	7	7	7	3	3	3	3	7	7	7	7	-3	-3	-3	-3	1	1	3	3	3	1	7	7	7	7	7
4	2	1	1	32	1	0	0	1	0	0	0	1	1	0	8	0	0	0	0	1	3	1	7	7	7	7	3	3	3	3	3	3	3	3	0	0	0	0	5	6	3	3	3	1	7	7	7	7	7
4	1	0	2	31	1	1	1	3	0	1	1	2	1	0	8	0	0	1	1	0	3	1	7	7	7	7	3	3	3	3	7	7	7	7	-3	3	-3	-3	1	7	3	3	3	1	7	7	7	7	7
4	1	0	2	31	1	1	1	2	0	0	0	1	1	0	8	0	0	0	0	1	3	1	7	7	7	7	3	3	3	3	7	7	7	7	-3	-3	-3	-3	7	7	3	3	3	1	7	7	7	7	7
4	1	0	1	33	1	1	1	3	0	1	1	2	1	1	11	1	1	0	0	0	3	1	7	7	7	7	3	3	3	3	7	7	7	7	0	0	0	0	1	1	3	0	3	1	7	7	7	7	7
4	2	1	1	35	1	0	0	1	0	0	0	2	1	0	12	1	1	0	0	1	2	0	7	7	7	7	3	3	3	3	7	7	7	7	-3	-3	2	2	7	5	3	3	3	1	7	7	7	7	7
4	1	0	1	35	1	1	1	5	1	2	1	1	1	0	8	0	0	0	0	1	3	1	7	7	7	7	3	3	3	3	7	1	1	1	-3	-3	3	3	1	1	3	3	3	1	7	7	7	7	7
4	1	0	1	27	0	0	0	6	1	2	0	0	0	0	4	0	0	0	0	0	1	0	6	7	7	7	3	3	3	2	5	7	7	5	1	1	1	1	3	3	1	1	3	1	7	2	2	2	2
4	0	0	1	50	2	1	1	4	1	1	0	2	1	0	20	2	1	0	0	1	3	1	6	7	7	7	3	3	3	3	7	7	6	5	-3	-3	3	3	1	2	3	3	3	1	7	7	7	7	7
4	1	0	1	29	0	0	0	1	0	0	0	0	0	0	3	0	0	0	0	0	3	1	7	7	7	7	3	3	3	3	7	7	7	7	0	0	0	0	1	1	3	3	3	1	7	7	7	7	7
5	2	1	1	31	1	0	0	2	0	0	0	2	1	0	9	0	0	1	1	1	2	0	7	7	7	7	3	2	2	2	6	6	6	5	-3	-2	1	2	7	1	2	1	1	1	7	7	7	7	7
5	1	0	1	31	1	1	1	5	1	2	1	1	0	0	12	1	1	0	0	0	3	1	7	7	7	7	3	3	3	3	7	7	7	7	-3	-3	-3	-3	1	1	3	3	3	1	7	7	7	7	7
5	1	0	1	40	1	2	2	5	1	2	1	1	0	0	25	2	1	0	0	1	3	1	7	7	7	7	3	3	3	3	7	7	5	7	-3	-3	-3	3	1	1	-1	3	3	1	7	7	7	7	7
5	2	1	1	40	1	1	1	8	1	2	1	0	0	0	25	2	1	0	0	0	3	1	4	7	7	7	3	3	3	3	7	6	6	7	3	3	-3	-3	7	1	3	3	3	1	7	7	7	7	7
5	1	0	1	34	1	0	0	1	0	0	0	1	0	0	9	0	0	0	0	0	2	0	6	7	7	6	1	1	2	2	5	5	5	5	-1	-1	-1	-1	1	1	1	1	1	1	7	7	7	7	5
5	0	0	1	31	1	0	0	1	0	0	0	0	0	0	8	0	0	0	0	0	2	0	7	6	6	6	2	2	2	2	7	7	6	4	1	1	1	1	4	4	2	1	3	1	7	7	7	7	7
6	1	0	1	30	0	0	0	1	0	0	1	2	1	1	11	1	1	0	0	0	3	1	7	7	7	7	3	3	3	3	7	7	7	7	-3	-3	-3	-3	1	2	3	3	3	1	7	7	7	7	7
6	1	0	1	25	0	1	1	2	0	0	0	1	0	0	5	0	0	0	1	0	3	1	7	7	7	6	3	3	3	3	7	7	7	6	-3	2	-3	-3	7	5	3	2	3	1	7	7	6	6	6
6	1	0	0	37	1	1	1	3	0	1	1	1	1	0	16	2	1	0	0	1	3	1	7	7	7	7	3	3	3	3	5	7	6	5	1	-1	-1	-3	7	6	2	2	1	0	7	1	1	2	3
6	1	0	0	32	1	1	1	5	1	2	1	1	0	0	1	0	0	0	0	0	1	0	5	6	7	6	1	1	1	1	7	6	5	5	0	0	-3	-3	5	6	1	1	1	1	6	6	6	6	6
6	0	0	1	27	0	0	0	1	0	0	0	0	0	0	8	0	0	0	0	0	3	1	5	5	5	6	1	1	2	1	7	5	5	7	-3	-3	-3	-3	7	6	-3	-2	-3	0	3	3	1	1	2
7	1	0	1	53	2	1	1	4	1	1	1	1	1	0	26	2	1	1	0	1	3	1	7	7	7	7	3	3	3	3	7	7	7	7	-3	-3	-3	-3	1	1	3	3	3	1	7	1	1	1	1
7	1	0	1	30	0	0	0	1	0	0	0	1	1	1	4	0	0	0	0	1	3	1	5	6	6	6	3	3	3	3	5	5	5	5	0	0	0	0	1	1	3	3	3	1	7	4	4	3	3
7	1	0	1	29	0	0	0	4	1	1	0	1	1	0	7	0	0	0	0	1	1	0	7	7	7	7	3	3	3	3	7	7	7	7	3	3	3	3	2	1	3	3	3	1	7	7	7	7	7
7	1	0	1	29	0	0	0	1	0	0	0	2	1	0	7	0	0	0	0	1	3	1	7	7	7	7	3	3	3	3	7	7	7	7	-3	-3	3	-3	2	2	3	2	3	1	7	7	6	7	6
7	2	1	1	40	1	1	1	1	0	0	1	2	1	0	15	1	1	1	0	1	3	1	7	7	7	7	3	3	3	3	7	7	7	7	-3	-3	-3	-3	1	1	3	3	3	1	7	1	1	1	1
7	1	0	1	40	1	1	1	3	0	1	1	2	1	0	20	2	1	1	0	1	3	1	7	7	7	7	3	3	3	3	7	7	4	4	-3	-3	-3	-3	4	7	2	1	3	1	7	7	7	7	7
7	2	1	1	40	1	1	1	4	1	1	1	1	1	0	16	2	1	1	0	0	3	1	4	3	4	3	3	3	3	3	6	2	3	6	-2	1	-2	2	5	6	3	3	3	1	7	7	6	4	5
7	2	1	1	48	2	1	1	8	1	2	1	1	1	0	33	2	1	0	0	0	2	0	5	6	6	4	1	2	1	2	5	2	3	3	1	-2	-1	-1	5	5	1	1	0	0	4	5	5	5	5
8	0	0	1	48	2	2	2	4	1	1	1	0	0	0	25	2	1	1	0	1	3	1	7	7	7	7	3	3	3	3	7	7	7	7	-3	-3	-3	-3	1	2	2	3	3	1	7	7	7	6	6
8	1	0	1	37	1	1	1	7	1	2	1	2	1	1	12	1	1	0	1	1	3	1	5	7	7	7	3	3	3	3	6	7	6	6	-3	-3	-3	-2	1	2	2	2	3	1	7	7	7	7	7
8	1	0	1	32	1	1	1	2	0	0	0	2	1	1	11	1	1	1	0	1	2	0	5	7	7	7	3	3	3	3	7	7	6	7	-3	-3	-3	3	1	7	1	2	3	1	7	7	7	2	7
8	1	0	1	25	0	0	0	5	1	2	0	0	0	1	4	0	0	0	0	0	2	0	7	7	7	7	3	3	3	3	7	7	6	7	3	2	2	2	6	6	1	1	3	1	7	7	7	7	7
8	1	0	1	26	0	0	0	1	0	0	0	1	0	0	4	0	0	0	0	0	2	0	7	7	7	7	3	3	3	3	6	7	6	7	3	3	2	3	4	5	3	3	2	1	6	7	7	6	6
8	1	0	1	38	1	1	1	4	1	1	1	1	1	0	14	1	1	0	0	1	3	1	7	7	7	7	3	3	3	2	5	5	5	5	-3	3	3	2	3	2	3	3	3	1	7	7	7	7	7
8	0	0	1	58	2	1	1	9	1	2	1	1	1	0	37	2	1	1	0	1	1	0	2	3	3	5	2	-3	3	3	7	7	7	7	-3	-3	-3	3	3	6	3	3	2	1	5	7	7	7	7
9	0	0	1	35	1	0	0	10	1	2	0	1	1	0	15	1	1	0	0	0	2	0	1	2	3	4	2	2	2	2	4	4	4	4	2	2	2	2	6	6	2	2	1	1	6	6	6	4	4
9	0	0	1	39	1	0	0	2	0	0	0	0	0	0	15	1	1	0	0	0	-3	0	7	7	7	7	2	2	2	2	7	7	7	7	3	3	3	3	7	7	3	3	3	1	7	7	7	7	7
9	1	0	1	29	0	0	0	1	0	0	0	0	0	0	6	0	0	0	0	1	3	1	6	6	6	6	3	3	3	3	6	6	6	6	2	2	1	1	6	6	3	3	2	0	7	7	7	7	7
10	0	0	1	40	1	1	1	6	1	2	1	0	0	0	18	2	1	1	0	1	3	1	7	7	5	4	3	3	2	3	7	7	5	6	2	3	1	1	5	5	3	3	3	1	7	7	6	6	7
10	1	0	1	36	1	1	1	4	1	1	1	0	0	1	10	1	0	0	0	0	2	0	5	7	4	7	1	3	1	1	7	7	7	7	-3	-1	-3	-1	7	7	-2	3	3	1	7	7	7	7	7
10	2	1	1	29	0	1	1	2	0	0	0	1	0	0	7	0	0	0	0	1	3	1	7	7	7	7	3	3	3	3	7	7	7	7	3	3	3	3	5	5	3	3	3	1	7	7	4	4	1
9	1	0	1	29	0	1	1	4	1	1	1	0	0	0	10	1	0	0	0	1	3	1	3	3	3	3	3	3	-3	-2	7	3	7	3	-2	3	-3	2	7	5	3	3	3	1	7	7	5	7	7
8	1	0	1	28	0	0	0	4	1	1	0	0	0	0	3	0	0	0	0	0	3	1	7	7	7	7	2	-1	2	1	7	6	6	5	1	0	1	0	3	3	1	3	3	1	7	7	1	1	1
8	0	0	1	20	0	1	1	4	1	1	1	0	0	0	1	0	0	0	0	0	3	1	7	7	7	7	3	3	3	3	6	7	7	6	3	3	3	3	1	1	-3	-3	-3	0	7	1	1	7	1
8	1	0	1	35	1	1	1	7	1	2	0	1	1	0	13	1	1	0	0	1	3	1	7	7	7	7	3	3	3	3	7	7	6	7	3	3	-1	-1	1	1	3	3	3	1	7	7	7	7	7
2	1	0	1	50	2	1	1	4	1	1	0	1	0	0	20	2	1	0	0	1	3	1	7	7	7	7	3	3	3	3	6	6	6	7	-3	-3	2	2	7	6	3	3	3	1	7	7	7	7	7
2	1	0	1	35	1	0	0	4	1	1	0	1	0	0	15	1	1	0	0	1	3	1	7	7	7	7	3	3	3	3	7	7	7	7	2	2	2	2	5	6	3	3	3	1	7	7	7	7	7
2	1	0	2	36	1	0	0	4	1	1	0	1	0	0	12	1	1	0	0	1	3	1	7	7	7	7	3	3	3	3	5	6	7	7	3	-2	-3	-3	6	1	3	3	3	1	7	7	7	7	7
2	1	0	1	36	1	1	1	4	1	1	1	1	1	1	16	2	1	0	0	1	3	1	7	3	6	6	3	3	2	2	7	6	6	7	-3	-3	-3	-3	1	2	3	2	2	0	7	7	6	7	7
2	1	0	2	35	1	1	1	2	0	0	1	1	1	1	12	1	1	0	0	1	3	1	7	7	7	7	3	3	3	3	7	5	7	5	3	2	-2	3	1	1	2	3	3	1	7	7	7	7	7
2	0	0	1	30	0	1	1	3	0	1	0	0	0	0	10	1	0	1	1	0	1	0	1	1	1	1	-3	-3	-3	-3	7	7	1	7	3	-3	-3	-3	1	7	3	-3	-3	0	1	7	7	7	1
4	1	0	1	30	0	1	1	2	0	0	1	1	1	0	8	0	0	1	0	0	3	1	7	7	7	7	3	3	3	3	7	7	7	7	3	3	3	3	7	7	3	3	3	1	7	7	7	7	7
4	1	0	1	35	1	1	1	3	0	1	1	1	1	0	10	1	0	0	0	0	3	1	5	7	7	7	3	3	3	3	7	7	7	7	-3	-3	-3	-3	4	4	0	3	3	1	7	7	7	7	7
4	0	0	2	30	0	1	1	4	1	1	1	1	1	0	10	1	0	0	0	1	3	1	3	5	4	4	3	3	3	3	1	1	7	7	3	3	3	-3	1	1	3	3	3	1	1	1	1	1	1
4	1	0	1	30	0	2	2	3	0	1	1	1	1	0	12	1	1	0	0	0	3	1	7	7	7	7	3	3	3	3	7	7	7	7	-3	-3	-3	-3	1	1	3	3	3	1	7	7	7	7	7
4	1	0	1	32	1	1	1	3	0	1	0	2	1	0	12	1	1	0	1	0	3	1	7	7	7	7	3	3	3	3	7	7	7	7	-3	-3	-3	-3	1	6	3	3	3	1	7	7	7	7	7
4	1	0	1	34	1	1	1	7	1	2	0	1	1	0	16	2	1	1	0	1	3	1	6	6	6	6	1	2	2	2	7	7	7	7	3	3	3	-1	5	3	3	3	3	1	7	7	7	7	7
4	0	0	1	30	0	2	2	2	0	0	1	0	0	0	12	1	1	0	0	1	2	0	7	7	7	7	3	3	3	3	6	6	7	6	-3	-3	-3	-3	1	1	3	3	3	1	7	7	7	7	7
4	1	0	2	38	1	0	0	3	0	1	0	1	1	0	14	1	1	0	0	1	2	0	1	1	1	1	3	3	3	3	7	7	7	7	3	-3	3	3	1	1	3	-3	3	1	1	1	1	7	7
4	2	1	1	42	2	1	1	5	1	2	1	2	1	0	17	2	1	0	0	0	2	0	7	7	7	7	3	3	3	3	7	7	7	7	-3	-3	-3	-3	1	1	3	3	3	1	7	7	7	4	4
5	1	0	1	43	2	1	1	5	1	2	1	0	0	0	14	1	1	0	0	0	2	0	6	7	7	6	3	2	3	3	6	6	5	5	3	3	2	2	7	2	3	3	3	1	7	7	7	7	1
7	1	0	1	38	1	1	1	3	0	1	1	1	1	1	16	2	1	1	0	1	3	1	7	7	7	7	3	3	3	3	7	7	6	6	-3	-3	-3	-3	1	7	3	3	3	1	7	7	7	7	7
6	0	0	1	40	1	0	0	3	0	1	0	1	1	0	18	2	1	0	0	0	2	0	7	7	7	7	3	3	3	3	7	7	7	7	3	3	3	3	1	1	3	3	3	1	1	7	7	7	7
6	1	0	1	25	0	1	1	2	0	0	0	0	0	0	4	0	0	0	0	0	2	0	3	7	7	7	1	3	1	1	3	6	5	6	-3	-2	-3	-2	5	6	1	1	1	1	6	6	6	7	5
6	1	0	2	35	1	1	1	2	0	0	1	2	1	0	13	1	1	0	0	1	3	1	7	7	7	7	3	3	3	3	7	7	7	7	-3	-3	-3	-3	1	1	3	3	3	1	7	7	1	1	1
6	2	1	2	36	1	1	1	2	0	0	1	1	1	0	10	1	0	1	1	1	3	1	6	5	7	3	1	1	1	1	5	3	6	2	-1	1	-1	1	3	7	1	1	-3	0	3	5	4	3	5
6	1	0	1	40	1	0	0	10	1	2	1	2	1	0	20	2	1	0	0	0	3	1	5	5	5	5	3	3	3	3	7	7	7	7	-2	1	3	-3	1	1	3	3	3	1	5	7	7	5	5
12	1	0	1	27	0	0	0	2	0	0	0	0	0	0	9	0	0	0	0	1	3	1	7	7	7	7	2	2	3	2	1	7	7	7	1	1	0	-3	1	7	3	3	3	1	7	7	7	1	1
12	1	0	1	34	1	0	0	1	0	0	0	1	1	0	13	1	1	1	0	1	3	1	7	7	7	7	3	3	3	3	7	4	6	7	2	3	-3	-3	1	5	3	1	3	1	5	5	5	5	5
12	1	0	1	50	2	0	0	5	1	2	1	2	1	0	30	2	1	1	0	0	-1	0	6	7	5	7	2	2	2	1	2	3	2	3	2	1	2	2	2	4	2	2	2	1	7	1	2	2	1
12	1	0	1	34	1	1	1	5	1	2	0	1	0	0	13	1	1	0	0	0	3	1	7	7	7	7	3	3	3	3	7	7	7	7	-3	-3	-3	-3	6	6	2	2	3	1	7	7	7	7	7
12	2	1	0	45	2	2	2	4	1	1	1	1	1	1	2	0	0	0	0	0	1	0	7	6	6	6	3	3	3	2	7	7	6	6	2	2	2	2	1	2	3	2	3	1	7	7	7	7	6
12	0	0	1	59	2	3	2	4	1	1	1	1	0	1	39	2	1	1	0	1	1	0	7	7	7	7	3	3	3	3	7	7	7	7	3	2	-3	3	1	1	3	2	3	1	7	7	7	7	7
11	1	0	1	30	0	0	0	1	0	0	0	2	1	0	11	1	1	1	1	0	2	0	1	7	1	4	1	-3	3	-1	1	3	1	4	1	1	-1	3	2	5	1	1	-3	0	3	3	3	3	1
11	1	0	1	38	1	1	1	4	1	1	1	0	0	0	20	2	1	0	0	1	3	1	7	7	7	7	3	3	3	3	7	7	7	7	-1	-1	-1	-1	5	5	1	2	3	1	7	7	7	7	7
11	2	1	1	48	2	1	1	4	1	1	1	2	1	0	30	2	1	1	0	0	3	1	5	7	5	5	2	3	3	3	6	7	7	7	2	3	3	3	1	1	2	2	3	1	7	4	4	4	4
11	2	1	1	42	2	0	0	3	0	1	1	2	1	0	17	2	1	1	0	0	3	1	3	4	5	2	3	-1	-3	3	3	5	4	1	-2	-1	-3	-1	4	4	-1	-1	-2	0	4	4	4	4	6
11	2	1	2	57	2	1	1	6	1	2	1	2	1	0	31	2	1	1	1	1	3	1	7	7	7	7	3	3	3	3	6	7	6	5	3	2	2	3	6	5	3	2	3	1	7	7	7	7	6
11	1	0	2	35	1	1	1	2	0	0	0	1	1	0	13	1	1	0	0	0	1	0	5	5	7	7	3	1	3	1	7	7	7	7	3	1	2	3	1	3	3	2	3	1	7	7	7	7	7
1	1	0	1	32	1	1	1	4	1	1	0	1	1	0	13	1	1	0	0	1	1	0	7	6	6	4	2	2	1	-1	5	4	3	6	-3	1	1	1	2	3	1	-2	-2	0	1	1	1	1	1
1	1	0	1	40	1	1	1	4	1	1	1	1	0	0	4	0	0	1	0	1	2	0	7	7	4	7	2	3	2	3	5	4	6	7	-3	-3	-3	-3	3	3	3	3	3	1	7	7	2	7	7
1	2	1	1	37	1	1	1	2	0	0	0	1	1	0	12	1	1	0	0	0	1	0	3	4	2	2	1	2	1	2	5	4	4	5	1	2	1	1	3	3	2	1	2	1	6	5	4	5	4
1	1	0	1	39	1	1	1	4	1	1	1	1	0	0	8	0	0	0	0	1	3	1	7	7	7	7	3	3	3	2	4	2	3	2	-3	-3	-3	-3	3	2	-2	-2	-1	0	3	2	4	7	7
1	0	0	1	40	1	3	2	1	0	0	1	2	1	0	20	2	1	0	0	1	2	0	2	1	1	1	1	2	1	1	1	2	1	1	1	1	2	3	1	1	2	1	2	1	1	1	1	1	1
1	1	0	1	26	0	0	0	2	0	0	0	0	0	0	2	0	0	0	0	0	2	0	7	7	7	6	3	3	3	2	7	7	7	6	1	1	1	1	6	6	3	2	3	1	7	7	7	7	6
1	1	0	1	38	1	1	1	5	1	2	1	0	0	0	12	1	1	0	0	0	2	0	7	7	7	7	3	3	3	3	7	7	6	6	3	2	3	3	2	2	3	2	3	1	7	7	7	7	6
1	1	0	1	26	0	0	0	3	0	1	0	0	0	0	6	0	0	0	1	0	3	1	7	7	7	7	3	3	3	3	7	7	7	7	3	3	3	3	5	5	3	3	3	1	7	7	7	7	7
1	1	0	1	34	1	1	1	5	1	2	0	1	0	0	16	2	1	0	0	1	2	0	7	7	7	7	3	3	3	3	6	6	6	4	-3	-3	-3	-3	1	1	3	3	2	1	7	7	7	7	7
2	1	0	1	34	1	1	1	3	0	1	1	2	1	0	15	1	1	1	0	1	3	1	7	7	7	7	3	2	3	2	7	6	6	7	-2	-3	-3	-3	1	1	3	3	3	1	7	7	7	6	6
2	1	0	1	36	1	1	1	4	1	1	1	1	1	0	19	2	1	0	0	0	3	1	7	7	7	7	3	3	3	3	6	6	7	7	-3	-3	-3	-3	1	1	3	3	3	1	7	7	7	1	1
2	1	0	1	34	1	1	1	4	1	1	1	2	1	0	18	2	1	1	0	1	3	1	7	7	7	7	3	3	3	3	6	6	7	7	-3	-3	-3	-3	1	1	3	3	3	1	7	7	7	1	1
2	2	1	1	39	1	1	1	3	0	1	1	2	1	1	15	1	1	1	0	1	3	1	7	7	6	6	1	2	2	2	7	6	5	6	1	3	3	-2	3	6	3	2	3	1	7	6	3	6	3
2	1	0	1	28	0	0	0	8	1	2	0	0	0	0	1	0	0	0	0	0	3	1	7	7	6	7	1	2	2	2	7	6	5	6	1	3	3	2	3	6	3	3	3	1	7	6	3	6	4
2	1	0	1	45	2	1	1	4	1	1	0	2	1	0	24	2	1	0	1	1	2	0	7	7	7	7	3	3	3	3	7	7	7	7	3	3	-2	1	7	7	3	3	3	1	7	7	7	7	7
2	1	0	1	36	1	1	1	5	1	2	1	2	1	0	16	2	1	1	1	1	3	1	7	7	7	7	3	3	3	3	6	6	6	6	2	2	2	3	1	1	3	3	3	1	7	1	1	1	1
3	1	0	1	33	1	0	0	1	0	0	0	1	1	0	8	0	0	1	1	0	3	1	7	7	7	7	3	3	3	3	7	7	7	7	3	3	3	2	7	7	3	-3	3	1	7	7	7	7	7
3	1	0	1	35	1	1	1	3	0	1	1	1	0	0	14	1	1	0	0	1	3	1	7	6	7	6	3	3	3	3	6	7	6	6	1	3	1	1	2	2	2	2	3	1	7	6	7	7	7
3	1	0	1	37	1	1	1	3	0	1	1	0	0	0	1	0	0	1	0	0	3	1	7	7	7	7	3	3	3	3	7	5	5	5	1	1	2	2	2	2	3	3	3	1	7	7	7	7	7
3	0	0	2	35	1	1	1	5	1	2	1	1	0	0	15	1	1	0	0	1	2	0	3	2	4	2	2	1	-2	2	3	2	3	3	1	2	-2	1	3	4	3	3	1	1	4	3	6	2	3
3	1	0	1	32	1	1	1	4	1	1	1	0	0	0	10	1	0	0	0	0	3	1	1	1	1	1	3	3	3	3	7	7	7	7	-3	-3	-3	-3	2	2	3	3	3	1	7	7	7	7	7
3	1	0	1	39	1	1	1	3	0	1	0	0	0	0	14	1	1	0	0	0	3	1	7	7	7	7	3	3	3	3	7	7	7	7	3	3	3	3	7	7	3	3	3	1	7	1	7	7	7
3	1	0	1	31	1	1	1	5	1	2	1	1	0	0	10	1	0	1	0	1	3	1	7	7	7	7	3	3	3	3	7	7	7	7	3	-3	-3	-3	1	1	3	3	3	1	7	7	7	7	7
3	2	1	1	45	2	1	1	6	1	2	1	2	1	0	25	2	1	1	0	1	3	1	7	7	7	7	3	3	3	3	7	7	7	7	3	-3	-3	-3	1	1	3	3	3	1	7	7	7	7	7
3	2	1	1	31	1	0	0	1	0	0	0	1	0	0	8	0	0	0	0	1	3	1	7	7	7	7	3	3	3	3	7	7	6	4	2	0	3	0	4	6	3	1	3	1	7	7	7	7	7
4	1	0	2	30	0	1	1	4	1	1	1	1	1	0	10	1	0	1	0	1	3	1	7	7	7	7	3	3	3	3	6	5	5	4	0	0	0	0	6	6	1	1	3	1	7	7	7	7	7
4	1	0	1	30	0	0	0	1	0	0	0	1	1	0	8	0	0	0	0	1	3	1	7	7	7	7	3	3	3	3	7	7	7	7	-3	-3	-3	-3	1	1	3	3	3	1	7	7	7	7	7
4	1	0	1	31	1	0	0	1	0	0	0	1	1	0	4	0	0	0	1	1	3	1	7	7	7	7	3	3	3	3	7	7	7	7	3	3	3	3	7	7	3	3	3	1	7	7	7	7	7
4	1	0	1	30	0	1	1	3	0	1	1	1	1	0	8	0	0	1	0	1	3	1	7	7	7	7	3	3	3	3	7	7	7	7	-3	-3	-3	-3	1	1	3	3	3	1	7	7	7	7	7
4	2	1	1	32	1	0	0	1	0	0	0	1	1	0	8	0	0	0	0	1	3	1	7	7	7	7	3	3	3	3	3	3	3	3	0	0	0	0	5	6	3	3	3	1	7	7	7	7	7
4	1	0	2	31	1	1	1	3	0	1	1	2	1	0	8	0	0	1	1	0	3	1	7	7	7	7	3	3	3	3	7	7	7	7	-3	3	-3	-3	1	7	3	3	3	1	7	7	7	7	7
4	1	0	2	31	1	1	1	2	0	0	0	1	1	0	8	0	0	0	0	1	3	1	7	7	7	7	3	3	3	3	7	7	7	7	-3	-3	-3	-3	7	7	3	3	3	1	7	7	7	7	7
4	1	0	1	33	1	1	1	3	0	1	1	2	1	1	11	1	1	0	0	0	3	1	7	7	7	7	3	3	3	3	7	7	7	7	0	0	0	0	1	1	3	0	3	1	7	7	7	7	7
4	2	1	1	35	1	0	0	1	0	0	0	2	1	0	12	1	1	0	0	1	2	0	7	7	7	7	3	3	3	3	7	7	7	7	-3	-3	2	2	7	5	3	3	3	1	7	7	7	7	7
4	1	0	1	35	1	1	1	5	1	2	1	1	1	0	8	0	0	0	0	1	3	1	7	7	7	7	3	3	3	3	7	1	1	1	-3	-3	3	3	1	1	3	3	3	1	7	7	7	7	7
4	1	0	1	27	0	0	0	6	1	2	0	0	0	0	4	0	0	0	0	0	1	0	6	7	7	7	3	3	3	2	5	7	7	5	1	1	1	1	3	3	1	1	3	1	7	2	2	2	2
4	0	0	1	50	2	1	1	4	1	1	0	2	1	0	20	2	1	0	0	1	3	1	6	7	7	7	3	3	3	3	7	7	6	5	-3	-3	3	3	1	2	3	3	3	1	7	7	7	7	7
4	1	0	1	29	0	0	0	1	0	0	0	0	0	0	3	0	0	0	0	0	3	1	7	7	7	7	3	3	3	3	7	7	7	7	0	0	0	0	1	1	3	3	3	1	7	7	7	7	7
5	2	1	1	31	1	0	0	2	0	0	0	2	1	0	9	0	0	1	1	1	2	0	7	7	7	7	3	2	2	2	6	6	6	5	-3	-2	1	2	7	1	2	1	1	1	7	7	7	7	7
5	1	0	1	31	1	1	1	5	1	2	1	1	0	0	12	1	1	0	0	0	3	1	7	7	7	7	3	3	3	3	7	7	7	7	-3	-3	-3	-3	1	1	3	3	3	1	7	7	7	7	7
5	1	0	1	40	1	2	2	5	1	2	1	1	0	0	25	2	1	0	0	1	3	1	7	7	7	7	3	3	3	3	7	7	5	7	-3	-3	-3	3	1	1	-1	3	2	0	7	7	7	7	7
5	2	1	1	40	1	1	1	8	1	2	1	0	0	0	25	2	1	0	0	0	3	1	4	7	7	7	3	3	3	3	7	6	6	7	3	3	-3	-3	7	1	3	3	3	1	7	7	7	7	7
5	1	0	1	34	1	0	0	1	0	0	0	1	0	0	9	0	0	0	0	0	2	0	6	7	7	6	1	1	2	2	5	5	5	5	-1	-1	-1	-1	1	1	1	1	1	1	7	7	7	7	5
5	0	0	1	31	1	0	0	1	0	0	0	0	0	0	8	0	0	0	0	0	2	0	7	6	6	6	2	2	2	2	7	7	6	4	1	1	1	1	4	4	2	1	3	1	7	7	7	7	7
6	1	0	1	30	0	0	0	1	0	0	1	2	1	1	11	1	1	0	0	0	3	1	7	7	7	7	3	3	3	3	7	7	7	7	-3	-3	-3	-3	1	2	3	3	3	1	7	7	7	7	7
6	1	0	1	25	0	1	1	2	0	0	0	1	0	0	5	0	0	0	1	0	3	1	7	7	7	6	3	3	3	3	7	7	7	6	-3	2	-3	-3	7	5	3	2	3	1	7	7	6	6	6
6	1	0	0	37	1	1	1	3	0	1	1	1	1	0	16	2	1	0	0	1	3	1	7	7	7	7	3	3	3	3	5	7	6	5	1	-1	-1	-3	7	6	2	2	1	0	7	1	1	2	3
6	1	0	0	32	1	1	1	5	1	2	1	1	0	0	1	0	0	0	0	0	1	0	5	6	7	6	1	1	1	1	7	6	5	5	0	0	-3	-3	5	6	1	1	1	1	6	6	6	6	6
6	0	0	1	27	0	0	0	1	0	0	0	0	0	0	8	0	0	0	0	0	3	1	5	5	5	6	1	1	2	1	7	5	5	7	-3	-3	-3	-3	7	6	-3	-2	-3	0	3	3	1	1	2
7	1	0	1	53	2	1	1	4	1	1	1	1	1	0	26	2	1	1	0	1	3	1	7	7	7	7	3	3	3	3	7	7	7	7	-3	-3	-3	-3	1	1	3	3	3	1	7	1	1	1	1
7	1	0	1	30	0	0	0	1	0	0	0	1	1	1	4	0	0	0	0	1	3	1	5	6	6	6	3	3	3	3	5	5	5	5	0	0	0	0	1	1	3	3	3	1	7	4	4	3	3
7	1	0	1	29	0	0	0	4	1	1	0	1	1	0	7	0	0	0	0	1	1	0	7	7	7	7	3	3	3	3	7	7	7	7	3	3	3	3	2	1	3	3	3	1	7	7	7	7	7
7	1	0	1	29	0	0	0	1	0	0	0	2	1	0	7	0	0	0	0	1	3	1	7	7	7	7	3	3	3	3	7	7	7	7	-3	-3	3	-3	2	2	3	2	1	0	7	7	6	7	6
7	2	1	1	40	1	1	1	1	0	0	1	2	1	0	15	1	1	1	0	1	3	1	7	7	7	7	3	3	3	3	7	7	7	7	-3	-3	-3	-3	1	1	3	3	3	1	7	1	1	1	1
7	1	0	1	40	1	1	1	3	0	1	1	2	1	0	20	2	1	1	0	1	3	1	7	7	7	7	3	3	3	3	7	7	4	4	-3	-3	-3	-3	4	7	2	1	3	1	7	7	7	7	7
7	2	1	1	40	1	1	1	4	1	1	1	1	1	0	16	2	1	1	0	0	3	1	4	3	4	3	3	3	3	3	6	2	3	6	-2	1	-2	2	5	6	3	3	3	1	7	7	6	4	5
7	2	1	1	48	2	1	1	8	1	2	1	1	1	0	33	2	1	0	0	0	2	0	5	6	6	4	1	2	1	2	5	2	3	3	1	-2	-1	-1	5	5	1	1	0	0	4	5	5	5	5
8	0	0	1	48	2	2	2	4	1	1	1	0	0	0	25	2	1	1	0	1	3	1	7	7	7	7	3	3	3	3	7	7	7	7	-3	-3	-3	-3	1	2	2	3	3	1	7	7	7	6	6
8	1	0	1	37	1	1	1	7	1	2	1	2	1	1	12	1	1	0	1	1	3	1	5	7	7	7	3	3	3	3	6	7	6	6	-3	-3	-3	-2	1	2	2	2	3	1	7	7	7	7	7
8	1	0	1	32	1	1	1	2	0	0	0	2	1	1	11	1	1	1	0	1	2	0	5	7	7	7	3	3	3	3	7	7	6	7	-3	-3	-3	3	1	7	1	2	-3	0	7	7	7	2	7
8	1	0	1	25	0	0	0	5	1	2	0	0	0	1	4	0	0	0	0	0	2	0	7	7	7	7	3	3	3	3	7	7	6	7	3	2	2	2	6	6	1	1	3	1	7	7	7	7	7
8	1	0	1	26	0	0	0	1	0	0	0	1	0	0	4	0	0	0	0	0	2	0	7	7	7	7	3	3	3	3	6	7	6	7	3	3	2	3	4	5	3	3	2	1	6	7	7	6	6
8	1	0	1	38	1	1	1	4	1	1	1	1	1	0	14	1	1	0	0	1	3	1	7	7	7	7	3	3	3	2	5	5	5	5	-3	3	3	2	3	2	3	3	3	1	7	7	7	7	7
8	0	0	1	58	2	1	1	9	1	2	1	1	1	0	37	2	1	1	0	1	1	0	2	3	3	5	2	-3	3	3	7	7	7	7	-3	-3	-3	3	3	6	3	3	2	1	5	7	7	7	7
9	0	0	1	35	1	0	0	10	1	2	0	1	1	0	15	1	1	0	0	0	2	0	1	2	3	4	2	2	2	2	4	4	4	4	2	2	2	2	6	6	2	2	1	1	6	6	6	4	4
9	0	0	1	39	1	0	0	2	0	0	0	0	0	0	15	1	1	0	0	0	-3	0	7	7	7	7	2	2	2	2	7	7	7	7	3	3	3	3	7	7	3	3	3	1	7	7	7	7	7
9	1	0	1	29	0	0	0	1	0	0	0	0	0	0	6	0	0	0	0	1	3	1	6	6	6	6	3	3	3	3	6	6	6	6	2	2	1	1	6	6	3	3	2	0	7	7	7	7	7
10	0	0	1	40	1	1	1	6	1	2	1	0	0	0	18	2	1	1	0	1	3	1	7	7	5	4	3	3	2	3	7	7	5	6	2	3	1	1	5	5	3	3	3	1	7	7	6	6	7
10	1	0	1	36	1	1	1	4	1	1	1	0	0	1	10	1	0	0	0	0	2	0	5	7	4	7	1	3	1	1	7	7	7	7	-3	-1	-3	-1	7	7	-2	3	3	1	7	7	7	7	7
10	2	1	1	29	0	1	1	2	0	0	0	1	0	0	7	0	0	0	0	1	3	1	7	7	7	7	3	3	3	3	7	7	7	7	3	3	3	3	5	5	3	3	3	1	7	7	4	4	1
2	1	0	2	35	1	1	1	2	0	0	1	1	1	1	12	1	1	0	0	1	3	1	7	7	7	7	3	3	3	3	7	5	7	5	3	2	-2	3	1	1	2	3	3	1	7	7	7	7	7
2	0	0	1	30	0	1	1	3	0	1	0	0	0	0	10	1	0	1	1	0	1	0	1	1	1	1	-3	-3	-3	-3	7	7	1	7	3	-3	-3	-3	1	7	3	-3	-3	0	1	7	7	7	1
12	1	0	1	27	0	0	0	2	0	0	0	0	0	0	9	0	0	0	0	1	3	1	7	7	7	7	2	2	3	2	1	7	7	7	1	1	0	-3	1	7	3	3	3	1	7	7	7	1	1
12	1	0	1	34	1	0	0	1	0	0	0	1	1	0	13	1	1	1	0	1	3	1	7	7	7	7	3	3	3	3	7	4	6	7	2	3	-3	-3	1	5	3	1	-2	0	5	5	5	5	5
12	1	0	1	50	2	0	0	5	1	2	1	2	1	0	30	2	1	1	0	0	-1	0	6	7	5	7	2	2	2	1	2	3	2	3	2	1	2	2	2	4	2	2	2	1	7	1	2	2	1
12	1	0	1	34	1	1	1	5	1	2	0	1	0	0	13	1	1	0	0	0	3	1	7	7	7	7	3	3	3	3	7	7	7	7	-3	-3	-3	-3	6	6	2	2	3	1	7	7	7	7	7
11	1	0	1	38	1	1	1	4	1	1	1	0	0	0	20	2	1	0	0	1	3	1	7	7	7	7	3	3	3	3	7	7	7	7	-1	-1	-1	-1	5	5	1	2	3	1	7	7	7	7	7
11	2	1	1	48	2	1	1	4	1	1	1	2	1	0	30	2	1	1	0	0	3	1	5	7	5	5	2	3	3	3	6	7	7	7	2	3	3	3	1	1	2	2	3	1	7	4	4	4	4
11	1	0	2	35	1	1	1	2	0	0	0	1	1	0	13	1	1	0	0	0	1	0	5	5	7	7	3	1	3	1	7	7	7	7	3	1	2	3	1	3	3	2	3	1	7	7	7	7	7
[truncated: 60 more columns]
